# Supplementary material for: Characterization and Preliminary Safety Evaluation of Akkermansia muciniphila PROBIO
Source: Foods. 2024 Jan 30;13(3):442. doi: 10.3390/foods13030442 (PMC10855611; doi:10.3390/foods13030442)
Supplement: Supplementary file 1 [file foods-13-00442-s001.zip]

Archive with 1 entries (1 files):
- foods-2811848-supplementary.pdf
